# Supplementary material for: Hydroxyzine Effects on Post-Lanosterol Biosynthesis in Smith–Lemli–Opitz Syndrome (SLOS) Models
Source: Biomolecules. 2025 Apr 10;15(4):562. doi: 10.3390/biom15040562 (PMC12024545; doi:10.3390/biom15040562)
Supplement: Supplementary file 1 [file biomolecules-15-00562-s001.zip]

Archive with 1 entries (1 files):
- biomolecules-3472350-supplementary.xlsx
