# Supplementary material for: Hydroxyzine Effects on Post-Lanosterol Biosynthesis in Smith–Lemli–Opitz Syndrome (SLOS) Models
Source: Biomolecules. 2025 Apr 10;15(4):562. doi: 10.3390/biom15040562 (PMC12024545; doi:10.3390/biom15040562)
Supplement: Supplementary file 1 [file biomolecules-15-00562-s001.zip › biomolecules-3472350-supplementary.xlsx]

## Sheet: Table S1 -Neuro2a
		Neuro2a
		0 (nM)			100 (nM)			250 (nM)			500 (nM)			1000 (nM)
		Mean	±SEM	N	Mean	±SEM	N	Mean	±SEM	N	Mean	±SEM	N	Mean	±SEM	N
	LAN	0.02146	0.001514	16	0.0212	0.002011	8	0.02238	0.002264	8	0.02644	0.003556	8	0.02629	0.002473	8
	DES	2.538	0.1399	16	2.683	0.1207	8	2.507	0.0517	8	2.221	0.06373	8	2.02	0.1875	8
	7-DHC	0.007793	0.000803	16	0.01573	0.001139	8	0.01839	0.001378	8	0.02622	0.001109	8	0.03591	0.002352	8
	8-DHC	0.2056	0.01108	16	0.3375	0.01039	8	0.4529	0.02244	8	0.589	0.01916	8	0.9847	0.1233	8
	CHOL	13.65	0.2523	16	13.43	0.2692	8	13.14	0.1438	8	13.09	0.1704	8	12.22	0.25	8
		Dhcr7-deficient Neuro2a
		0 (nM)			100 (nM)			250 (nM)			500 (nM)			1000 (nM)
		Mean	±SEM	N	Mean	±SEM	N	Mean	±SEM	N	Mean	±SEM	N	Mean	±SEM	N
	LAN	0.01599	0.001202	8	0.01611	0.0008093	8	0.01582	0.0009862	8	0.01641	0.0009419	8	0.01602	0.0009186	8
	DES	0.1132	0.003685	8	0.1343	0.002132	8	0.1318	0.00663	8	0.1341	0.004864	8	0.1209	0.006002	8
	7-DHC	2.177	0.1268	8	2.019	0.1657	8	1.604	0.1007	8	1.232	0.09084	8	0.522	0.02803	8
	8-DHC	1.907	0.1843	8	1.58	0.1071	8	1.499	0.1706	8	0.9778	0.1028	8	0.8456	0.05531	8
	CHOL	14.68	0.3883	8	15.46	0.3366	8	16.36	0.524	8	15.27	0.3699	8	14.26	0.447	8
		Neuro2a
	t-test	C vs 100	C vs 250	C vs 500	C vs 1000
	LAN	0.9192	0.7358	0.1432	0.1002
	DES	0.5091	0.8804	0.1363	0.0411
	7-DHC	<0.0001	<0.0001	<0.0001	<0.0001
	8-DHC	<0.0001	<0.0001	<0.0001	<0.0001
	CHOL	0.5946	0.188	0.1509	0.0017
		Dhcr7-deficient Neuro2a
	t-test	C vs 100	C vs 250	C vs 500	C vs 1000
	LAN	0.9334	0.916	0.7892	0.9846
	DES	0.0002	0.0279	0.0041	0.2932
	7-DHC	0.4612	0.0033	<0.0001	<0.0001
	8-DHC	0.1466	0.1263	0.0006	<0.0001
	CHOL	0.1526	0.0225	0.2903	0.4826

## Sheet: Table S2 -Dhcr7T93M Neurons
		Dhcr7T93M Neurons
	Hydroxyzine	0 (nM)			50 (nM)			100 (nM)			500 (nM)			1000 (nM)
	Sterols	Mean	±SEM	N	Mean	±SEM	N	Mean	±SEM	N	Mean	±SEM	N	Mean	±SEM	N
	LAN	0.09031	0.003289	16	0.09844	0.003227	8	0.1043	0.005098	8	0.1794	0.005726	8	0.2371	0.0091	8
	14d-ZYM	0.01254	0.0005243	16	0.01208	0.0004157	8	0.01347	0.0007468	8	0.01675	0.0003888	8	0.02202	0.0009821	8
	ZYM	1.156	0.04392	16	1.955	0.05955	8	2.523	0.09818	8	4.691	0.165	8	5.729	0.2122	8
	DHL	0.791	0.0278	13	0.7377	0.04727	7	0.7529	0.02124	6	0.7185	0.0386	7	0.7194	0.06295	8
	7-DHD	5.195	0.1183	16	4.597	0.101	8	4.276	0.1065	8	1.933	0.03986	8	1.147	0.02617	8
	8-DHD	0.2311	0.01536	16	0.2585	0.01742	8	0.3126	0.01922	8	0.4553	0.0147	8	0.5466	0.01192	8
	DES	4.126	0.1127	16	3.891	0.1182	8	3.543	0.1041	8	2.256	0.07196	8	1.648	0.05257	8
	14d-ZYME	0.3141	0.01683	16	0.2773	0.01868	8	0.2364	0.01468	8	0.1178	0.00784	8	0.06645	0.002803	8
	ZYME	1.158	0.02172	16	1.093	0.01563	8	1.028	0.01058	8	0.9094	0.01015	8	0.821	0.008032	8
	LATH	0.3034	0.009773	16	0.3105	0.008288	8	0.2754	0.006723	8	0.2974	0.009051	8	0.283	0.01608	8
	7-DHC	2.208	0.03375	16	1.779	0.02717	8	1.408	0.02848	8	0.6053	0.01567	8	0.3609	0.02503	8
	8-DHC	1.385	0.02087	16	1.638	0.02073	8	1.819	0.03644	8	3.368	0.07651	8	4.304	0.09364	8
	CHOL	11.8	0.2047	16	11.32	0.1551	8	10.65	0.2037	8	9.772	0.1438	8	8.914	0.1202	8
		Dhcr7T93M Neurons
	t-test	C vs 50	C vs 100	C vs 500	C vs 1000
	LAN	0.1327	0.026	<0.0001	<0.0001
	14d-ZYM	0.572	0.3204	<0.0001	<0.0001
	ZYM	<0.0001	<0.0001	<0.0001	<0.0001
	DHL	0.3114	0.3979	0.1428	0.2504
	7-DHD	0.0035	<0.0001	<0.0001	<0.0001
	8-DHD	0.2865	0.0044	<0.0001	<0.0001
	DES	0.2076	0.0033	<0.0001	<0.0001
	14d-ZYME	0.1908	0.007	<0.0001	<0.0001
	ZYME	0.0643	0.0005	<0.0001	<0.0001
	LATH	0.6444	0.0703	0.6982	0.2735
	7-DHC	<0.0001	<0.0001	<0.0001	<0.0001
	8-DHC	<0.0001	<0.0001	<0.0001	<0.0001
	CHOL	0.1377	0.0018	<0.0001	<0.0001

## Sheet: Table S3 - Dhcr7T93M Astrocytes
		DHCR7T93M Astrocytes
	Hydroxyzine	0 (nM)			50 (nM)			100 (nM)			500 (nM)			1000 (nM)
	Sterols	Mean	±SEM	N	Mean	±SEM	N	Mean	±SEM	N	Mean	±SEM	N	Mean	±SEM	N
	LAN	0.07712	0.002333	16	0.07425	0.003022	8	0.07637	0.00403	7	0.07328	0.000662	8	0.07206	0.001164	8
	14d-ZYM	0.01078	0.0005324	16	0.01031	0.0007375	8	0.009752	0.0006874	7	0.01017	0.005353	8	0.01056	0.0007386	8
	ZYM	0.3677	0.01388	16	0.7043	0.02157	8	0.9986	0.03057	7	3.005	0.08313	8	4.591	0.1296	8
	DHL	0.1941	0.007422	16	0.206	0.006558	8	0.2056	0.007993	7	0.2665	0.02463	8	0.216	0.04756	8
	7-DHD	9.309	0.5041	16	9.431	0.5196	8	8.695	0.2707	7	6.928	0.2581	8	5.376	0.2061	8
	8-DHD	0.2407	0.006433	16	0.1795	0.006978	8	0.189	0.008583	7	0.4107	0.01222	8	0.6987	0.02297	8
	DES	5.647	0.1965	16	5.161	0.1764	8	4.875	0.1191	7	4.497	0.1061	8	3.924	0.05141	8
	14d-ZYME	0.02576	0.003815	16	0.02441	0.003205	8	0.02025	0.002687	7	0.01847	0.004266	8	0.01236	0.002856	8
	ZYME	0.04088	0.001688	16	0.1417	0.005954	8	0.2623	0.0137	7	1.191	0.06526	8	2.044	0.08516	8
	LATH	0.02281	0.0009181	16	0.02791	0.001386	8	0.03019	0.001685	7	0.02469	0.004341	6	0.0289	0.00652	5
	7-DHC	2.807	0.1155	16	2.663	0.1156	8	2.355	0.06245	7	1.543	0.03802	8	1.043	0.0293	8
	8-DHC	0.7125	0.02607	16	0.6404	0.02451	8	0.7633	0.03457	8	1.557	0.05687	8	2.246	0.05764	8
	CHOL	17.31	0.1973	14	17.13	0.5657	8	16.8	0.2317	7	16.97	0.2284	8	16.34	0.2024	8
		DHCR7T93M Astrocytes
	t-test	C vs 50	C vs 100	C vs 500	C vs 1000
	LAN	0.8582	0.2423	0.568	0.1502
	14d-ZYM	0.6094	0.2792	0.4768	0.8148
	ZYM	<0.0001	<0.0001	<0.0001	<0.0001
	DHL	0.7188	0.877	0.087	0.0137
	7-DHD	0.8805	0.4467	0.0041	<0.0001
	8-DHD	<0.0001	0.0002	<0.0001	<0.0001
	DES	0.127	0.0214	0.0007	<0.0001
	14d-ZYME	0.8205	0.3756	0.2524	0.0307
	ZYME	<0.0001	<0.0001	<0.0001	<0.0001
	LATH	0.0064	0.0002	0.0041	0.0275
	7-DHC	0.4418	0.0212	<0.0001	<0.0001
	8-DHC	0.0929	0.264	<0.0001	<0.0001
	CHOL	0.7333	0.134	0.2947	0.0047

## Sheet: Table S4 Human Fibroblasts CNTR
		CONTROLS
		CNTR 1			CNTR 2			CNTR 3			CNTR 4
	VEH	Mean	±SEM	N	Mean	±SEM	N	Mean	±SEM	N	Mean	±SEM	N
	LAN	0.114259	0.0110804	6	0.084972	0.011422	40	0.186643	0.00172278	41	0.100703	0.0114879	6
	14d-ZYM	0.0592509	0.00097842	6	0.0320148	0.00134607	40	0.029437	0.00391342	43	0.047052	0.00334616	6
	ZYM	0.197066	0.0201126	6	0.149532	0.00622741	39	0.164661	0.00307631	44	0.166644	0.00734327	6
	DHL	0.0970393	0.00931319	6	0.07286	0.004388	40	0.068574	0.00228016	44	0.064911	0.00326338	6
	7-DHD	0.124307	0.008939	6	0.191767	0.0124145	40	0.193011	0.00672228	44	0.13933	0.0164478	6
	DES	0.337099	0.112879	6	0.105296	0.00377021	40	0.100059	0.00333218	44	0.203102	0.00875251	6
	diHLAN	0.893868	0.049611	6	0.57463	0.0146198	40	0.799249	0.0157131	44	0.912594	0.0469709	6
	14d-ZYME	0.0601897	0.0024859	6	0.0241745	0.000901442	39	0.0386263	0.00147446	44	0.0465865	0.0029783	6
	ZYME	0.93182	0.0873007	6	0.526402	0.0199108	34	0.606199	0.0181708	44	0.399996	0.0245793	6
	LATH	0.445026	0.0311993	6	0.423258	0.0156468	37	0.449737	0.00812619	44	0.8857	0.225148	6
	7-DHC	0.395796	0.0077443	6	0.309862	0.0131005	39	0.41325	0.00937821	44	0.443369	0.0174146	6
	8-DHC	0.411276	0.0129902	6	0.404792	0.012736	40	0.436022	0.00790372	44	0.344599	0.0220653	6
	CHOL	69.1233	0.795728	6	39.8196	1.48128	40	64.4152	0.552196	44	74.0479	0.722331	6
		CONTROLS
	Hydroxyzine	CNTR 1			CNTR 2			CNTR 3			CNTR 4
	100nM	Mean	±SEM	N	Mean	±SEM	N	Mean	±SEM	N	Mean	±SEM	N
	LAN	0.109585	0.0109103	4	0.10154	0.00766643	4	0.122532	0.0094636	4	0.0816968	0.00201643	4
	14d-ZYM	0.0539996	0.00585396	4	0.0266938	0.00271847	4	0.046998	0.00802044	4	0.035888	0.00185212	4
	ZYM	0.361523	0.0180582	4	0.343835	0.0442237	4	0.259285	0.0191659	4	0.28593	0.0101384	4
	DHL	0.0339949	0.00700945	4	0.083299	0.0197833	4	0.024103	0.00244723	4	0.037134	0.00262674	4
	7-DHD	0.111106	0.00822495	4	0.118965	0.0157676	4	0.10826	0.00152346	4	0.080259	0.00952217	4
	DES	0.13714	0.0221831	4	0.0730482	0.00473981	4	0.063353	0.00674251	4	0.103937	0.00531631	4
	diHLAN	0.976594	0.0913593	4	0.692967	0.0556898	4	0.844593	0.0130436	4	0.820091	0.00301685	4
	14d-ZYME	0.042829	0.00454219	4	0.0297341	0.00357378	4	0.0442021	0.00398245	4	0.0348099	0.00160958	4
	ZYME	3.26959	0.288219	4	4.34641	0.757819	4	3.5931	0.106798	4	2.3896	0.0860611	4
	LATH	0.204639	0.0162941	3	0.998935	0.216941	4	0.187517	0.00366461	4	0.30022	0.0121587	4
	7-DHC	0.355563	0.0311176	4	0.412649	0.0544194	4	0.353648	0.0214732	4	0.386446	0.00969329	4
	8-DHC	0.913092	0.0943417	4	1.62408	0.177039	4	1.33079	0.0541178	4	0.854037	0.0132854	4
	CHOL	74.1826	7.14005	4	34.1946	3.0622	4	57.7463	0.48732	4	70.0313	0.876203	4
		CONTROLS
	Hydroxyzine	CNTR 1			CNTR 2			CNTR 3			CNTR 4
	250nM	Mean	±SEM	N	Mean	±SEM	N	Mean	±SEM	N	Mean	±SEM	N
	LAN	0.104659	0.00720139	4	0.110061	0.00424831	4	0.128851	0.00595127	4	0.0860934	0.00339281	4
	14d-ZYM	0.0490514	0.00407167	4	0.0255889	0.0019808	4	0.045018	0.00360168	4	0.034805	0.00178128	4
	ZYM	0.403461	0.0116138	4	0.343116	0.019598	4	0.299382	0.0146864	4	0.301965	0.0168584	4
	DHL	0.0153478	0.00896126	4	0.062507	0.0163113	4	0.020128	0.00205804	4	0.016839	0.00415037	4
	7-DHD	0.10704	0.008	4	0.108098	0.0170595	4	0.094279	0.0105191	4	0.06129	0.00515781	4
	DES	0.104156	0.0113546	4	0.0796827	0.00990723	4	0.064622	0.00408351	4	0.101332	0.00521341	4
	diHLAN	0.882525	0.0257539	4	0.652034	0.00754263	4	0.868233	0.0321975	4	0.805751	0.00890308	4
	14d-ZYME	0.0382737	0.00267829	4	0.0313867	0.00258421	4	0.0564366	0.00171503	4	0.0348268	0.00304131	4
	ZYME	4.52995	0.27232	4	6.12734	0.680183	4	5.27298	0.249657	4	4.04252	0.176261	4
	LATH	0.0501914	0.00138273	3	1.23448	0.231366	4	0.119118	0.0148128	4	0.22467	0.0882211	4
	7-DHC	0.236162	0.00694691	4	0.306304	0.0446636	4	0.247264	0.0136746	4	0.319425	0.00540679	4
	8-DHC	1.19672	0.0751236	4	2.48421	0.146164	4	1.8053	0.108833	4	1.30676	0.0561596	4
	CHOL	63.3642	0.528964	4	36.4356	2.705	4	55.6638	1.32499	4	65.3429	0.451696	4
		CONTROLS
	Hydroxyzine	CNTR 1			CNTR 2			CNTR 3			CNTR 4
	500nM	Mean	±SEM	N	Mean	±SEM	N	Mean	±SEM	N	Mean	±SEM	N
	LAN	0.111893	0.0230797	4	0.115145	0.0111622	4	0.127204	0.00334127	4	0.089453	0.00320523	4
	14d-ZYM	0.0592768	0.00339589	4	0.0319778	0.00570421	4	0.094796	0.0283626	4	0.040951	0.00196688	4
	ZYM	0.452667	0.0523009	4	0.379573	0.0622315	4	0.328609	0.00613532	4	0.345551	0.0110771	4
	DHL	0.0272168	0.0204818	4	0.062635	0.0232801	4	0.017636	0.00267284	4	0.01657	0.00455208	4
	7-DHD	0.0668009	0.00753323	4	0.116159	0.0258098	4	0.064602	0.00531697	4	0.043451	0.00437431	4
	DES	0.156826	0.0321139	4	0.0796275	0.014041	4	0.049545	0.00662378	4	0.110219	0.00643562	4
	diHLAN	0.917758	0.0248089	4	0.702218	0.0739586	4	0.945376	0.00971811	4	0.808075	0.00898183	4
	14d-ZYME	0.0574344	0.01325	4	0.0388621	0.00557766	4	0.0618455	0.0012783	4	0.0423191	0.00252654	4
	ZYME	5.41834	0.24351	4	8.14418	1.34966	4	7.4019	0.0991622	4	5.81005	0.205063	4
	LATH	0.0242344	0.00378482	3	1.72407	0.475496	4	0.0737048	0.00990419	4	0.182459	0.0923834	4
	7-DHC	0.157513	0.0101307	4	0.254979	0.0502356	4	0.21309	0.0162387	4	0.243035	0.0133018	4
	8-DHC	1.22387	0.10668	4	3.07712	0.444489	4	2.26998	0.0805322	4	1.70216	0.0611768	4
	CHOL	71.9885	5.35009	4	37.0783	6.69352	4	56.4626	1.15556	4	67.2499	1.0324	4
		CONTROLS
		CNTR 1			CNTR 2			CNTR 3			CNTR 4
	t-tests	C vs 100	C vs 250	C vs 500	C vs 100	C vs 250	C vs 500	C vs 100	C vs 250	C vs 500	C vs 100	C vs 250	C vs 500
	LAN	0.7972	0.2197	0.83	0.553	0.8955	0.4292	0.0101	<0.0001	<0.0001	0.0022	0.0042	0.0036
	14d-ZYM	0.3046	0.0181	0.9932	0.2305	0.1463	0.9936	0.1881	0.2368	<0.0001	0.0359	0.0241	0.2088
	ZYM	0.0005	<0.0001	0.0007	<0.0001	<0.0001	<0.0001	<0.0001	<0.0001	<0.0001	<0.0001	<0.0001	<0.0001
	DHL	0.0012	0.0003	0.0081	0.4936	0.4873	0.5133	<0.0001	<0.0001	<0.0001	0.0003	<0.0001	<0.0001
	7-DHD	0.3925	0.4981	0.0151	0.0756	0.0426	0.0681	0.0021	0.0035	<0.0001	0.0272	0.0058	0.0056
	DES	0.1973	0.138	0.2441	0.0111	0.0448	0.0497	0.0022	0.0028	<0.0001	<0.0001	<0.0001	<0.0001
	diHLAN	0.4102	0.8663	0.7229	0.0211	0.1057	0.0169	0.3944	0.2022	0.008	0.1541	0.1084	0.1152
	14d-ZYME	0.0064	0.0004	0.8073	0.0736	0.0187	<0.0001	0.2754	0.0008	<0.0001	0.0172	0.0291	0.342
	ZYME	<0.0001	<0.0001	<0.0001	<0.0001	<0.0001	<0.0001	<0.0001	<0.0001	<0.0001	<0.0001	<0.0001	<0.0001
	LATH	0.0014	<0.0001	<0.0001	<0.0001	<0.0001	<0.0001	<0.0001	<0.0001	<0.0001	0.0712	0.0502	0.0398
	7-DHC	0.1665	<0.0001	<0.0001	0.0253	0.9349	0.2177	0.0334	<0.0001	<0.0001	0.0389	0.0005	<0.0001
	8-DHC	0.0002	<0.0001	<0.0001	<0.0001	<0.0001	<0.0001	<0.0001	<0.0001	<0.0001	<0.0001	<0.0001	<0.0001
	CHOL	0.4031	0.0007	0.5281	0.249	0.4842	0.5932	0.0001	<0.0001	<0.0001	0.0077	<0.0001	0.0005

## Sheet: Table S5 Human Fibroblasts SLOS
		SLOS
		SLOS 1			SLOS 2			SLOS 3
	VEH	Mean	±SEM	N	Mean	±SEM	N	Mean	±SEM	N
	LAN	0.097941	0.00402731	44	0.176066	0.00351636	32	0.107902	0.00210859	31
	14d-ZYM	0.012223	0.00133827	44	0.0357282	0.000859837	30	0.0189404	0.000714492	29
	ZYM	0.119273	0.00523282	44	0.562865	0.0130878	32	0.379442	0.00774924	32
	DHL	0.05425	0.00311216	44	0.321784	0.00581637	32	0.260864	0.00540923	32
	7-DHD	0.200001	0.0871771	43	1.72356	0.075315	32	1.09743	0.0341793	32
	DES	0.0502317	0.00138223	44	0.0930477	0.00374696	32	0.0263031	0.00168346	32
	diHLAN	0.62176	0.0172039	44	0.819947	0.0112074	32	0.4865	0.00664166	32
	14d-ZYME	0.0210558	0.00098791	44	0.0304108	0.00151609	31	0.0146057	0.000846409	32
	ZYME	0.521704	0.0190269	44	0.838791	0.0191389	32	0.574914	0.0105712	32
	LATH	0.806125	0.0217546	44	0.795094	0.0212059	32	1.06611	0.0175029	32
	7-DHC	14.7342	0.343498	44	16.0247	0.274305	32	13.5628	0.261754	32
	8-DHC	0.754261	0.025533	44	1.00813	0.0280044	32	0.596602	0.0125974	32
	CHOL	51.7077	0.659429	44	56.6548	0.826397	32	33.673	0.452629	32
		SLOS
	Hydroxyzine	SLOS 1			SLOS 2			SLOS 3
	100nM	Mean	±SEM	N	Mean	±SEM	N	Mean	±SEM	N
	LAN	0.07398	0.00217811	4	0.164381	0.00422902	4	0.108867	0.000194695	3
	14d-ZYM	0.018489	0.00164264	4	0.0260638	0.00100736	4	0.0170278	0.000868325	4
	ZYM	0.145968	0.00587335	4	1.14549	0.0300611	4	0.874535	0.0460478	4
	DHL	0.018876	0.00206588	4	0.280687	0.0113524	4	0.226068	0.00647854	4
	7-DHD	0.128495	0.00766534	4	1.38803	0.0306227	4	0.937344	0.0132796	4
	DES	0.0498688	0.00405756	4	0.0598881	0.00294711	4	0.0212568	0.00141981	3
	diHLAN	0.540138	0.00641317	4	0.786661	0.0281784	4	0.462194	0.0148765	4
	14d-ZYME	0.0178746	0.00119499	4	0.0268717	0.00110927	4	0.0136803	0.00127657	4
	ZYME	3.08197	0.0674414	4	3.13526	0.156068	4	3.29209	0.126354	4
	LATH	0.592497	0.0253787	4	0.69011	0.0443065	4	1.11177	0.0613867	4
	7-DHC	8.73635	0.363098	4	13.1443	0.408055	4	10.0563	0.193147	4
	8-DHC	1.17268	0.0396991	4	1.11348	0.0465751	4	0.90388	0.0290651	4
	CHOL	49.958	1.19605	4	52.0654	1.45165	4	30.8842	1.00237	4
		SLOS
	Hydroxyzine	SLOS 1			SLOS 2			SLOS 3
	250nM	Mean	±SEM	N	Mean	±SEM	N	Mean	±SEM	N
	LAN	0.074902	0.0018791	4	0.15475	0.00197639	4	0.115975	0.00606096	4
	14d-ZYM	0.017838	0.00111652	4	0.0309572	0.00201117	4	0.0187049	0.000818941	4
	ZYM	0.132898	0.00820973	4	1.69182	0.0717926	4	1.28666	0.0519493	4
	DHL	0.005779	0.000800289	4	0.211218	0.0131126	4	0.185537	0.0128223	4
	7-DHD	0.07214	0.00510814	4	1.11333	0.0699365	4	0.774655	0.0303865	4
	DES	0.0570843	0.000967697	4	0.0579589	0.00239381	4	0.0273626	0.00397849	4
	diHLAN	0.539802	0.00453302	4	0.762823	0.0156412	4	0.463292	0.0169779	4
	14d-ZYME	0.0219921	0.000487672	4	0.0281602	0.00166349	4	0.016394	0.0012919	4
	ZYME	4.75961	0.198484	4	5.42475	0.1879	4	6.10175	0.255827	4
	LATH	0.187983	0.00994445	4	0.42451	0.0522055	4	0.935161	0.161863	4
	7-DHC	5.43955	0.169455	4	10.2295	0.301597	4	7.34562	0.385418	4
	8-DHC	1.89572	0.095277	4	1.88242	0.192095	4	1.52251	0.0647697	4
	CHOL	49.1646	1.23934	4	52.4119	0.378474	4	31.1687	0.995282	4
		SLOS
	Hydroxyzine	SLOS 1			SLOS 2			SLOS 3
	500nM	Mean	±SEM	N	Mean	±SEM	N	Mean	±SEM	N
	LAN	0.079548	0.00237078	4	0.158659	0.00355097	4	0.119283	0.00817321	4
	14d-ZYM	0.01989	0.00130003	4	0.035119	0.00138495	4	0.0195901	0.00178474	4
	ZYM	0.142455	0.00551593	4	2.04402	0.123277	4	1.52641	0.110325	4
	DHL	0.004868	0.000367131	4	0.069843	0.032566	4	0.0822631	0.0307943	4
	7-DHD	0.049289	0.00277445	4	0.723651	0.0682915	4	0.513609	0.0378863	4
	DES	0.060102	0.0027285	4	0.0649206	0.00670914	4	0.0349409	0.00374101	4
	diHLAN	0.53202	0.013497	4	0.76351	0.0183038	4	0.470101	0.0194408	4
	14d-ZYME	0.0246642	0.00126622	4	0.0322651	0.00346492	4	0.0197913	0.00192573	4
	ZYME	6.44911	0.346747	4	7.34283	0.476635	4	8.71162	0.475071	4
	LATH	0.087985	0.0025471	4	0.127028	0.00750647	4	0.92574	0.133272	4
	7-DHC	3.48173	0.042497	4	7.00251	0.537017	4	4.69722	0.393625	4
	8-DHC	2.75381	0.0419044	4	2.45947	0.203718	4	2.15471	0.186434	4
	CHOL	46.682	1.33393	4	55.1437	1.72805	4	30.7962	1.28303	4
		SLOS
		SLOS 1			SLOS 2			SLOS 3
	t-tests	C vs 100	C vs 250	C vs 500	C vs 100	C vs 250	C vs 500	C vs 100	C vs 250	C vs 500
	LAN	0.0826	0.0946	0.1798	0.2582	0.0421	0.095	0.8908	0.2111	0.0921
	14d-ZYM	0.1708	0.2176	0.0948	0.0003	0.0628	0.8036	0.3534	0.8814	0.4971
	ZYM	0.1361	0.4444	0.194	<0.0001	<0.0001	<0.0001	<0.0001	<0.0001	<0.0001
	DHL	0.0014	<0.0001	<0.0001	0.0214	<0.0001	<0.0001	0.0327	<0.0001	<0.0001
	7-DHD	<0.0001	<0.0001	<0.0001	0.0548	0.0004	<0.0001	0.1116	0.0024	<0.0001
	DES	0.9395	0.1465	0.0409	0.0041	0.0025	0.0147	0.3751	0.8344	0.0947
	diHLAN	0.1635	0.1617	0.1269	0.3247	0.0876	0.0927	0.2233	0.2484	0.4177
	14d-ZYME	0.3435	0.7786	0.2836	0.4653	0.7012	0.4921	0.7089	0.472	0.0456
	ZYME	<0.0001	<0.0001	<0.0001	<0.0001	<0.0001	<0.0001	<0.0001	<0.0001	<0.0001
	LATH	0.0054	<0.0001	<0.0001	0.1013	<0.0001	<0.0001	0.4015	0.0759	0.0391
	7-DHC	<0.0001	<0.0001	<0.0001	0.001	<0.0001	<0.0001	<0.0001	<0.0001	<0.0001
	8-DHC	<0.0001	<0.0001	<0.0001	0.0619	<0.0001	<0.0001	<0.0001	<0.0001	<0.0001
	CHOL	0.437	0.2607	0.0295	0.0655	0.0824	0.538	0.0442	0.0691	0.0415
